# Supplementary material for: Potentiality of Sustainable Maize Production under Rainfed Conditions in the Tropics by Triggering Agro-Physio-Biochemical Traits Ascertained from a Greenhouse
Source: Plants (Basel). 2023 Dec 18;12(24):4192. doi: 10.3390/plants12244192 (PMC10748014; doi:10.3390/plants12244192)
Supplement: Supplementary file 1 [file plants-12-04192-s001.zip]

Archive with 1 entries (1 files):
- plants-2712545-SI.pdf
